# Supplementary material for: N-Heterocyclic Carbene-Catalyzed Random Copolymerization of N-Carboxyanhydrides of α-Amino Acids
Source: Polymers (Basel). 2021 Oct 25;13(21):3674. doi: 10.3390/polym13213674 (PMC8586994; doi:10.3390/polym13213674)
Supplement: Supplementary file 1 [file polymers-13-03674-s001.zip]

Archive with 1 entries (1 files):
- polymers-1429758-supplementary.pdf
